# Supplementary material for: Establishment of Polydopamine-Modified HK-2 Cell Membrane Chromatography and Screening of Active Components from Plantago asiatica L
Source: Int J Mol Sci. 2024 Jan 18;25(2):1153. doi: 10.3390/ijms25021153 (PMC10816010; doi:10.3390/ijms25021153)
Supplement: Supplementary file 1 [file ijms-25-01153-s001.zip]

Archive with 1 entries (1 files):
- ijms-2793074-supplementary.pdf
